# Supplementary material for: Electro-Responsive Conductive Blended Hydrogel Patch
Source: Polymers (Basel). 2023 Jun 8;15(12):2608. doi: 10.3390/polym15122608 (PMC10300816; doi:10.3390/polym15122608)
Supplement: Supplementary file 1 [file polymers-15-02608-s001.zip]

Archive with 1 entries (1 files):
- polymers-2395213-supplementary.pdf
